# Supplementary material for: Revisiting the Thermal Behavior and Infrared Absorbance Bands of Anhydrous and Hydrated DL-Tartaric Acid
Source: Molecules. 2025 Apr 12;30(8):1732. doi: 10.3390/molecules30081732 (PMC12029899; doi:10.3390/molecules30081732)
Supplement: Supplementary file 1 [file molecules-30-01732-s001.zip]

Archive with 1 entries (1 files):
- molecules-3426148-supplementary.pdf
